# Supplementary material for: Age-related changes in the neuromuscular control of forward and backward locomotion
Source: PLoS One. 2021 Feb 17;16(2):e0246372. doi: 10.1371/journal.pone.0246372 (PMC7888655; doi:10.1371/journal.pone.0246372)
Supplement: S1 Data — (XLS) [file pone.0246372.s004.xls]

## Sheet: Results_ALL_general gait param
Conditions	CODE	Subject	Group	CONDall	speed	stride period	stance phase	ROM trunk pitch	avg trunk pitch	ROM R Thigh	ROM R shank	ROM R foot	Gts	Gsf	Rts	Lagts	Tsf	Lagsf	PV1%	PV2%	PV3M	u1t	u2t	new u3t	FWHML	FWHMS	MaxL	MaxS
B2	1	allred	1	12	2	981.176	601.882	4.74531	2.75078	25.8894	46.5787	37.5912	1.79914	0.807047	0.924862	-0.187366	0.955409	-0.019626	81.6677	17.6915	0.640779	-0.003139	0.943281	-0.318914	24.9353	26.6706	0.00934057	0.00666634
B2	1	artdew	1	12	2	1140.62	734.154	5.20316	-0.381302	25.7754	45.8231	44.2965	1.77779	0.966683	0.9359	-0.168938	0.963356	-0.019201	80.6566	19.0022	0.341243	0.093731	0.94663	-0.299126	38.9538	20.8538	0.0182697	0.0133984
B2	1	besrom	2	12	2	638	358.8	4.16454	10.7844	22.2639	28.4176	27.9544	1.2764	0.9837	0.898155	-0.19182	0.863695	-0.030132	79.2527	19.9166	0.830675	0.122824	0.948828	-0.281503	38.5417	28.1	0.0141703	0.0102168
B2	1	calaba	2	12	2	716.4	415.2	3.06172	9.52057	27.2785	36.5942	28.1018	1.3415	0.76793	0.924861	-0.212813	0.90454	-0.038561	83.7401	15.707	0.552985	0.079684	0.953676	-0.28127	9.84545	10.1455	0.00924822	0.00804707
B2	1	cecblo	1	12	2	1097.67	693.667	4.95217	-0.155238	29.8424	45.5169	44.8805	1.52525	0.986019	0.958185	-0.158881	0.949681	-0.01556	86.8552	11.3588	1.786	0.283198	0.856953	-0.406924	18.8727	30.8636	0.0154384	0.0171267
B2	1	chadew	1	12	2	1168.36	766.182	5.73055	0.253597	27.7441	51.9056	52.9196	1.87087	1.01954	0.946959	-0.167952	0.968626	-0.014966	82.9496	16.3682	0.682184	0.046528	0.783611	-0.149584	14.65	13.95	0.0238381	0.0151175
B2	1	fradad	2	12	2	1266.67	775.667	6.76677	4.95063	27.5201	47.0998	40.3753	1.71147	0.85723	0.963314	-0.085704	0.954041	-0.011197	89.6273	9.0487	1.32397	0.240272	0.903366	-0.334367	25.6	26.3	0.0134095	0.0158371
B2	1	ginsil	2	12	2	613.818	350.545	12.9533	10.9476	19.1001	30.2505	26.7543	1.58379	0.884423	0.91024	-0.210267	0.900232	-0.045491	75.5518	23.2312	1.21697	-0.101714	0.657548	-0.247723	32.6231	26.4615	0.0100334	0.0112614
B2	1	jeadew	2	12	2	826.4	478.4	3.464	1.60023	31.8775	37.9233	34.4694	1.18965	0.908926	0.890198	-0.261224	0.949935	-0.025803	70.1381	26.5311	3.33075	-0.041644	0.924617	-0.34677	17.9937	24.375	0.0111776	0.0073683
B2	1	julwyn	1	12	2	939.636	572.364	5.65136	10.3422	22.6545	46.1575	33.321	2.03745	0.721899	0.961526	-0.110819	0.899866	-0.002787	71.74	27.1324	1.12764	-0.206337	0.899684	-0.364165	41.2824	18.9882	0.0235811	0.01396
B2	1	lildew	1	12	2	946.8	565.6	7.27339	6.36636	31.5299	49.9845	44.6276	1.58531	0.89283	0.880069	-0.183188	0.973655	-0.01042	90.7884	7.98335	1.22829	0.319474	0.87687	-0.306293	26.1538	21.3077	0.019645	0.0138996
B2	1	mardea	2	12	2	548.727	308.727	4.19854	14.8552	18.5692	24.5132	18.1406	1.3201	0.740035	0.90864	-0.209965	0.894419	-0.023839	76.5248	21.9374	1.53788	-0.138315	0.883279	-0.436421	15.4455	15.9273	0.0154276	0.0107401
B2	1	mustak	2	12	2	647.636	381.818	4.69264	5.17739	21.7502	29.3786	26.2322	1.35073	0.892903	0.887132	-0.227175	0.857272	-0.05786	75.4461	23.5092	1.04473	-0.355671	-0.283084	-0.232762	16.5909	31.8	0.0151307	0.0182771
B2	1	oldnat	2	12	2	853.091	487.273	5.71106	5.17902	31.4431	38.277	37.4894	1.21734	0.979425	0.895338	-0.227601	0.945004	-0.040876	72.8594	25.1608	1.97978	-0.096732	0.764815	-0.236461	31.94	14.53	0.021604	0.0134961
B2	1	simxxx	1	12	2	983.273	644	8.1439	4.44409	23.163	49.5561	39.6336	2.13945	0.799773	0.978296	-0.112029	0.943578	-0.003323	73.5795	24.2108	2.20966	-0.321407	0.667787	-0.500895	16.4417	33.1333	0.0213521	0.0186889
B2	1	submen	2	12	2	585.6	322.667	3.95069	12.7009	24.2756	24.4002	26.9804	1.00514	1.10574	0.916727	-0.226574	0.947814	-0.029125	75.355	24.0373	0.607623	-0.263281	0.41539	-0.355537	26.2727	20.5636	0.0118854	0.0123014
B2	1	subwom	2	12	2	700.364	395.636	6.55254	3.80443	59.4611	34.3451	48.6377	0.577607	1.41615	0.792454	-0.300802	0.813646	-0.060632	74.3009	24.9905	0.708659	-0.318029	-0.144924	-0.265942	17.6167	26.3083	0.00807584	0.00818459
B2	1	theyyy	1	12	2	766.769	456.308	6.03119	7.01708	26.829	35.8334	34.2036	1.33562	0.954519	0.901613	-0.207336	0.938868	-0.018345	81.6051	16.9438	1.45115	-0.723642	-0.577275	-0.365313	13.9417	21.9917	0.0107355	0.0106152
B3	1	allred	1	13	3	873.25	503.5	4.56515	3.13194	25.7862	57.2231	51.23	2.21914	0.895268	0.990084	-0.140526	0.927654	-0.021817	87.3153	11.5808	1.1039	0.159402	0.849703	-0.497099	21.1538	42.3615	0.00902176	0.00937186
B3	1	artdew	1	13	3	963.765	570.118	5.6957	-0.256355	28.8583	54.4687	55.5574	1.88745	1.01999	0.978448	-0.145882	0.960635	-0.021677	85.7157	13.8708	0.413477	0.168228	0.909595	-0.377491	15.3667	9.84444	0.00445226	0.00665944
B3	1	besrom	2	13	3	563	319	4.45608	11.6621	28.2971	35.4839	30.51	1.25398	0.859825	0.91803	-0.162583	0.84958	-0.025794	81.2771	17.8347	0.888195	0.171083	0.958652	-0.218871	18.8364	25.5	0.00986835	0.011885
B3	1	calaba	2	13	3	653	354	4.44328	9.97308	31.2108	45.4594	37.7609	1.45653	0.830651	0.962305	-0.192889	0.917399	-0.032368	90.1879	9.02512	0.786928	0.19946	0.902189	-0.373009	12.44	24.8	0.0135891	0.0134015
B3	1	cecblo	1	13	3	863.385	508	6.29891	0.457614	34.6437	50.498	55.9382	1.45764	1.10773	0.977222	-0.156613	0.961759	-0.011434	78.9956	19.1796	1.82481	0.20005	0.879395	-0.427037	15.7	36.4455	0.0128772	0.0157833
B3	1	chadew	1	13	3	1041.45	637.455	5.66185	-0.744671	28.5038	60.871	65.5372	2.13554	1.07666	0.975582	-0.124315	0.962907	-0.013622	83.3494	15.7839	0.866643	0.179433	0.979559	-0.067736	29.1538	39.3231	0.00805848	0.0107507
B3	1	fradad	2	13	3	1076.44	605.778	4.34287	11.0924	24.8114	62.54	52.5005	2.52061	0.83947	0.918851	-0.084122	0.936108	-0.014002	90.2649	8.23896	1.49618	0.305154	0.886562	-0.328198	16.8	23.0375	0.00960402	0.0104133
B3	1	ginsil	2	13	3	486	257.5	10.8878	10.3903	22.3374	33.5564	33.7176	1.50225	1.0048	0.923131	-0.18542	0.910171	-0.038287	78.9599	19.9358	1.1043	0.141817	0.93302	-0.316617	18.3417	19.4583	0.0143878	0.0142274
B3	1	jeadew	2	13	3	756.533	428.533	4.01875	0.143597	33.0551	48.4505	40.9676	1.46575	0.845557	0.939052	-0.216505	0.936327	-0.022653	70.4017	26.2496	3.34867	0.217044	0.919236	-0.292645	14.9083	33.75	0.0111251	0.0111142
B3	1	julwyn	1	13	3	791.273	436	6.47159	10.046	33.5613	52.5044	37.4103	1.56443	0.712517	0.983939	-0.145797	0.904042	-0.039739	74.5126	24.2074	1.28002	-0.006308	0.931487	-0.348629	21.6364	12.6	0.0294125	0.0184715
B3	1	lildew	1	13	3	929.6	527.2	26.6899	5.90086	37.2126	57.467	58.4845	1.54429	1.0177	0.950683	-0.162391	0.976523	-0.000732	94.0057	4.35685	1.63749	0.195658	0.690445	-0.653503	17.625	31.5333	0.0141128	0.0123229
B3	1	mardea	2	13	3	493.2	271.6	3.76785	17.0364	21.7654	32.788	21.7833	1.50643	0.664369	0.942089	-0.173833	0.855426	-0.034851	79.1833	19.1301	1.68659	-0.053115	0.882022	-0.455446	11.2182	26.7909	0.0165322	0.0131851
B3	1	mustak	2	13	3	641.333	358.222	6.48197	6.22312	27.6065	38.4769	37.5851	1.39376	0.976823	0.921116	-0.188492	0.883133	-0.034649	75.7894	22.7117	1.49885	-0.073836	0.958096	-0.260772	14.775	36.0833	0.0259439	0.0221783
B3	1	oldnat	2	13	3	703.2	390.4	5.57252	6.81185	27.9803	46.8586	40.0175	1.6747	0.854004	0.956126	-0.165628	0.894313	-0.043817	76.868	21.1091	2.02289	0.084377	0.882365	-0.367428	20.9125	37.4813	0.00973947	0.0125071
B3	1	simxxx	1	13	3	864	527.333	8.00794	6.09634	29.9947	57.8408	49.7997	1.92837	0.860979	0.983721	-0.101142	0.938615	-0.000663	75.2957	22.0867	2.61754	-0.049343	0.896231	-0.308574	22.98	39.14	0.0584826	0.0253975
B3	1	submen	2	13	3	467.579	245.053	3.52734	15.8469	20.8015	28.114	30.8523	1.35154	1.0974	0.946183	-0.192038	0.950639	-0.024708	78.1098	20.2672	1.62298	0.038413	0.861156	-0.502629	24.08	39.29	0.0254697	0.0176907
B3	1	theyyy	1	13	3	717.091	408	5.18746	6.56311	28.5342	46.1277	40.2237	1.61658	0.872007	0.966218	-0.167393	0.93489	-0.02128	80.1405	18.8621	0.99746	-0.049113	0.948258	-0.303974	46.55	13.7333	0.0237773	0.00986667
L2	2	allred	1	22	2	1282	775.333	2.8763	2.12896	30.7682	53.2904	61.1747	1.732	1.14795	0.943145	0.143449	0.95098	0.012298	84.4891	14.9772	0.53378	0.160504	0.924139	0.339688	30.4182	34.7545	0.0269137	0.0219672
L2	2	artdew	1	22	2	1467	924.333	2.85023	-1.87837	31.467	59.0234	72.398	1.87572	1.2266	0.943454	0.156699	0.96214	0.002308	84.8386	14.4374	0.723963	0.141829	0.958047	0.246828	18.72	30.04	0.023563	0.0192106
L2	2	besrom	2	22	2	905.818	546.909	2.84316	8.15668	23.1284	42.0595	41.6907	1.81852	0.99123	0.948143	0.192766	0.964218	0.011669	82.295	16.9934	0.711531	0.098822	0.901146	0.420287	21.5364	27.3636	0.0706877	0.0293265
L2	2	calaba	2	22	2	1001.09	659.273	3.31508	7.65288	31.2994	47.3516	47.2294	1.51286	0.997418	0.926325	0.171331	0.952257	0.010578	83.5324	15.8269	0.64067	0.105888	0.948587	0.293999	28.0636	38.7182	0.036706	0.0253394
L2	2	cecblo	1	22	2	1352.92	843.385	3.9742	-1.93215	32.0293	58.5638	71.5575	1.82845	1.22187	0.963742	0.153324	0.922296	0.016175	86.6437	12.3507	1.00561	0.168781	0.903686	0.392487	32	37.3636	0.0155009	0.0142363
L2	2	chadew	1	22	2	1429.78	952.889	4.01013	-2.17543	34.2192	64.2301	75.0261	1.87702	1.16808	0.943674	0.158884	0.954561	0.006213	73.1687	26.3343	0.496963	0.170266	0.972547	0.146535	25.0333	21.5133	0.0330426	0.0212682
L2	2	fradad	2	22	2	1108.67	734.667	4.1119	4.00523	32.6409	46.1812	44.4661	1.41483	0.96286	0.893544	0.167977	0.967703	-0.000604	79.7286	19.7347	0.536771	0.133735	0.955957	0.256074	17.4818	27.0364	0.063147	0.0268363
L2	2	ginsil	2	22	2	809.333	489.333	3.67839	14.5755	25.1383	42.9103	41.9837	1.70697	0.978407	0.958697	0.213001	0.946633	0.016819	88.5343	11.051	0.414676	0.096836	0.972804	0.165199	20.575	37.2625	0.0230396	0.0327545
L2	2	jeadew	2	22	2	887.385	525.538	2.97196	4.68912	29.5163	42.4928	47.63	1.43964	1.12089	0.93357	0.237943	0.984082	-0.002068	81.6022	17.7987	0.599037	0.02594	0.965642	0.253262	22.8375	33.3875	0.0277294	0.0199129
L2	2	julwyn	1	22	2	1324	814.182	3.34712	1.02212	29.1194	59.9948	66.1155	2.0603	1.10202	0.972132	0.139291	0.936494	0.005215	74.6486	24.9494	0.401998	0.109829	0.95778	0.253932	35.4889	19.7	0.021673	0.0133198
L2	2	lildew	1	22	2	1181.6	728.4	3.56872	0.688858	39.8531	53.9903	57.0473	1.35473	1.05662	0.908721	0.171449	0.970541	0.002797	74.6164	24.6914	0.69224	0.214827	0.961673	0.137776	30.9125	45.875	0.0297382	0.0293827
L2	2	mardea	2	22	2	728.727	400.727	2.67527	12.8906	27.5975	37.4023	42.2235	1.35528	1.1289	0.924382	0.249985	0.963981	0.009845	79.1168	20.3827	0.50052	-0.091562	0.940247	0.325436	23.4133	34.0067	0.0258053	0.0205654
L2	2	mustak	2	22	2	840.286	493.429	3.52772	9.08349	34.395	36.4254	54.2016	1.05903	1.48801	0.910918	0.211632	0.960691	0.018041	79.3651	20.1291	0.505859	-0.150355	-0.831783	0.067709	22.83	26.07	0.0302926	0.0220837
L2	2	oldnat	2	22	2	980.308	561.538	2.72454	9.11029	39.5623	38.1748	64.6194	0.964929	1.69272	0.899155	0.220996	0.980095	0.011933	81.6153	17.6913	0.693435	-0.244611	-0.604102	0.202603	33.1	29.3889	0.0406082	0.0243392
L2	2	simxxx	1	22	2	1043.64	668.364	5.34241	0.601474	28.3882	50.2037	53.6769	1.76847	1.06918	0.909316	0.167635	0.957072	0.007714	73.7238	25.9274	0.348756	-0.163364	-0.412536	0.213624	36.55	38.09	0.0220338	0.0178134
L2	2	submen	2	22	2	732.333	396.667	2.45516	9.83636	25.1698	37.254	43.3988	1.48011	1.16494	0.973095	0.234363	0.969655	0.01322	75.4448	24.1971	0.358097	-0.162938	-0.978316	0.121345	32.9684	19.9632	0.0424624	0.0239779
L2	2	subwom	2	22	2	1092.4	676	8.66217	5.81902	43.0919	50.3641	65.7186	1.16876	1.30487	0.783362	0.227431	0.953838	0.024411	85.0156	14.294	0.69039	-0.188485	-0.476299	0.211586	15.1	39.1091	0.0275072	0.0190798
L2	2	theyyy	1	22	2	1286.77	799.385	5.34027	5.8765	27.0666	53.3488	78.7316	1.97102	1.47579	0.936596	0.16448	0.979531	0.003735	74.0343	24.9383	1.02738	-0.223462	-0.561325	0.212911	16.3273	36.5182	0.0131289	0.0129513
L4	2	allred	1	24	4	1019.75	582	3.08834	2.43217	39.4734	77.3917	101.227	1.9606	1.30798	0.93676	0.129735	0.962505	0.008091	88.8947	10.4733	0.632022	0.210838	0.926552	0.310603	25.1667	35.525	0.0262957	0.0279194
L4	2	artdew	1	24	4	927.667	552.667	3.27463	-2.24675	37.5042	68.9284	92.2627	1.83788	1.33853	0.955645	0.158499	0.965685	0.005748	85.9516	13.4647	0.583632	0.152891	0.954839	0.254403	31.4083	46.6667	0.0148258	0.0226023
L4	2	besrom	2	24	4	673.333	367.08	5.24807	9.16842	26.8502	57.5488	65.431	2.14333	1.13697	0.941856	0.167115	0.969179	4.6e-05	85.0183	14.3459	0.635867	0.144763	0.907343	0.393658	6.57692	37.6846	0.0225394	0.0187267
L4	2	calaba	2	24	4	756.267	453.6	3.96965	6.95649	38.9043	66.055	72.2061	1.69788	1.09312	0.952532	0.159415	0.952772	0.010605	86.9398	12.4161	0.644075	0.117173	0.958433	0.259007	14.6273	38.7909	0.0464255	0.0180287
L4	2	cecblo	1	24	4	952	570.667	4.53921	-0.804315	38.9846	72.5904	95.1882	1.86203	1.31131	0.96554	0.148124	0.942896	0.017851	87.1672	11.9423	0.890489	0.202833	0.927594	0.312574	20.8286	29.5929	0.0203505	0.0168575
L4	2	chadew	1	24	4	992	583.273	3.29516	-1.64663	40.5507	75.2426	96.6505	1.85552	1.28452	0.97064	0.165748	0.96689	0.007702	83.0743	16.4414	0.484349	0.266143	0.949758	0.156209	28.3231	40.1846	0.0129335	0.0146572
L4	2	fradad	2	24	4	867.636	533.091	3.71454	3.08367	38.7756	65.0142	70.7375	1.67668	1.08803	0.931777	0.149618	0.970425	-0.002969	83.1336	16.3919	0.47451	0.311216	0.91308	0.255898	22.825	26.8417	0.0206322	0.0180202
L4	2	ginsil	2	24	4	641.091	370.545	3.62835	15.2249	34.2367	57.2035	62.4909	1.67082	1.09243	0.969426	0.196814	0.96061	0.01248	91.5611	7.86471	0.574233	0.148558	0.977927	0.129907	13.22	23.49	0.0298719	0.0176248
L4	2	jeadew	2	24	4	766.353	444.235	2.70719	4.61395	35.7482	61.4133	70.7746	1.71794	1.15243	0.973281	0.199357	0.981351	-0.005542	89.1025	9.76054	1.13694	0.1387	0.973628	0.169666	19.6667	34.6889	0.0497439	0.0286814
L4	2	julwyn	1	24	4	912	514.667	4.47499	4.17712	37.7395	68.7406	86.4607	1.82145	1.25778	0.961569	0.140397	0.953255	0.007711	81.4113	18.0252	0.563465	0.172055	0.939229	0.29372	20.0333	42.4467	0.0185395	0.0173908
L4	2	lildew	1	24	4	873.6	518.8	4.13164	4.45543	44.3124	72.4319	77.6795	1.63458	1.07245	0.925414	0.148831	0.976484	0.000902	84.9255	14.0683	1.0062	0.253301	0.959813	0.101448	19.8636	35.7273	0.0300839	0.0288971
L4	2	mardea	2	24	4	607.667	324.667	3.53247	15.3105	32.5663	57.4397	61.3654	1.76378	1.06835	0.980813	0.202966	0.960103	0.010397	80.624	18.8229	0.553144	0.021691	0.962719	0.267932	25.2455	59.8727	0.0189631	0.0267463
L4	2	mustak	2	24	4	778.4	458.4	5.04703	21.4791	45.6632	53.3719	76.8616	1.16882	1.44011	0.913746	0.148275	0.948483	0.008303	83.4793	15.8543	0.666358	0.07521	0.874467	0.084537	10.2294	44.0235	0.031101	0.0182771
L4	2	oldnat	2	24	4	677.818	376.727	5.26204	13.4941	40.7607	52.1788	75.1684	1.28013	1.44059	0.942466	0.1889	0.973903	-0.001135	83.1592	16.1237	0.717137	0.014202	0.962463	0.268481	22.5583	47.6667	0.0443115	0.0318504
L4	2	simxxx	1	24	4	895.333	542	5.70906	5.70361	45.2428	69.6519	80.923	1.53951	1.16182	0.891267	0.129295	0.9588	0.004086	78.5567	20.6592	0.784165	0.258138	0.942288	0.212107	22.3	21.97	0.0339272	0.0281655
L4	2	submen	2	24	4	701.538	399.077	3.84171	11.7847	32.371	58.9085	62.7792	1.81979	1.06571	0.96957	0.183438	0.975684	0.011836	79.6871	19.617	0.695863	0.113907	0.986955	0.084271	31.4818	41.3273	0.0162775	0.0182959
L4	2	subwom	2	24	4	800.8	448	7.74961	14.2472	52.6265	56.8682	82.1411	1.0806	1.44441	0.88203	0.180306	0.966917	0.006523	84.8958	14.5774	0.526754	0.086117	0.970757	0.218786	19.3846	31.5	0.0185991	0.0220781
L4	2	theyyy	1	24	4	890.25	504	5.92795	7.30744	30.563	64.2958	97.4393	2.10372	1.51549	0.949863	0.154461	0.981405	0.003103	73.7263	25.6177	0.656005	0.15584	0.97928	0.109799	17.13	38.14	0.0490087	0.0137117
B3	1	yrlger	1	13	3	858	527	5.91494	3.97508	32.7713	54.816	50.6525	1.67268	0.924047	0.973555	-0.122677	0.93989	-0.013963	82.9141	16.4046	0.681348	0.275162	0.893688	-0.347444	44.55	9.05	0.0622	0.0445
L4	2	yrlger	1	24	4	880	501.6	2.92617	2.86901	40.916	70.8159	89.1303	1.73076	1.25862	0.970591	0.172744	0.966559	0.002711	84.2095	14.982	0.808547	0.116501	0.973091	0.19753	13.64	47.09	0.0244	0.0438
B3	1	zmmger	1	13	3	855	525	5.7747	-1.25181	33.9877	54.0955	51.8239	1.59162	0.958008	0.975744	-0.134441	0.929353	-0.02222	82.1065	16.8711	1.0224	0.185355	0.901488	-0.383082	28.6	22.425	0.0579	0.0432
L4	2	zmmger	1	24	4	923.556	528.889	3.31392	-2.23001	37.6991	70.6147	106.458	1.87311	1.50759	0.971979	0.167406	0.961367	0.008664	88.2873	11.0126	0.700117	0.096561	0.951612	0.2906	17.52	31.32	0.0271	0.0401
